# Supplementary material for: Stress indicator gene expression profiles, colony dynamics and tissue development of honey bees exposed to sub-lethal doses of imidacloprid in laboratory and field experiments
Source: PLoS One. 2017 Feb 9;12(2):e0171529. doi: 10.1371/journal.pone.0171529 (PMC5300173; doi:10.1371/journal.pone.0171529)
Supplement: S3 Table — (XLSX) [file pone.0171529.s004.xlsx]

## Sheet: Blad1
S3 Table: Overview of the microarray data
	C5 T1			C200 T1			C5 T2			C200 T2			F5 T1			F200 T1			F5 T2			F200 T2
ID	logFC	p	adj.P.Val	logFC	p	adj.P.Val	logFC	p	adj.P.Val	logFC	p	adj.P.Val	logFC	p	adj.P.Val	logFC	p	adj.P.Val	logFC	p	adj.P.Val	logFC	p	adj.P.Val
a-Mannosidase I	-0.831932	0.0930989	0.662053	0.569928	0.430025	0.979651	-0.94685	0.0944198	0.534441	-1.35191	0.00209501	0.00754204	-0.0809373	0.904822	0.967563	0.303008	0.596855	0.782138	0.578644	0.566637	0.942222	-0.733321	0.0554227	0.299146
abaecin	-0.354351	0.308281	0.827613	0.634236	0.337821	0.9653	0.792191	0.0662075	0.534441	0.704097	0.354639	0.44536	-0.10083	0.829687	0.967563	-0.385721	0.343389	0.686778	-0.235957	0.799391	0.980188	-1.29763	0.00561995	0.0867078
AChE-1	-1.01339	0.0994072	0.662053	0.1649	0.740096	0.979651	-0.604269	0.233596	0.632951	-1.4108	0.000238502	0.00171721	-0.460106	0.549029	0.967563	-0.084788	0.914677	0.990749	0.834503	0.280631	0.942222	0.535387	0.435728	0.641512
AChE-2	-0.826583	0.384027	0.827613	-0.296146	0.576541	0.979651	-0.25878	0.526109	0.78318	-0.492509	0.248724	0.319788	-0.427066	0.491746	0.967563	-0.856501	0.0252681	0.260512	0.0109463	0.984474	0.985211	-1.00277	0.00371446	0.0802324
a-glucosidase	-0.46965	0.192938	0.744191	-0.312925	0.67636	0.979651	-0.287351	0.624865	0.834385	0.166937	0.862524	0.892066	0.915944	0.190363	0.856635	-0.215164	0.560638	0.782138	-0.815262	0.0768816	0.942222	-0.380152	0.526713	0.720063
AmFor	0.293091	0.716134	0.950845	-0.0386534	0.937294	0.982794	-0.523805	0.210951	0.613672	-0.820255	0.00355584	0.0109723	0.487748	0.566506	0.967563	-0.350239	0.213408	0.587763	0.663864	0.520047	0.942222	-0.571366	0.00645031	0.0870791
AmPPO	-0.411787	0.35089	0.827613	0.165507	0.718055	0.979651	0.470778	0.0980626	0.534441	0.035804	0.914637	0.917256	0.75133	0.0236006	0.311862	-0.237584	0.460872	0.782138	0.422027	0.511786	0.942222	-0.660185	0.0739343	0.307112
Apidaec	-0.00539602	0.997489	0.997489	0.105368	0.920964	0.982794	0.753345	0.292764	0.64969	0.672455	0.536116	0.615964	-0.925136	0.0313178	0.311862	-1.02859	0.0392997	0.303169	-0.96151	0.30394	0.942222	-1.31609	0.0680853	0.299146
apisimin	0.835756	0.520295	0.83491	0.564064	0.594011	0.979651	0.0615388	0.896905	0.974866	-0.312335	0.678202	0.747407	-0.518737	0.547277	0.967563	-0.368763	0.548363	0.782138	-0.620906	0.293514	0.942222	-0.312438	0.783235	0.882523
armadillo	-0.243281	0.76358	0.970196	-0.406518	0.431997	0.979651	-0.200832	0.715498	0.880941	-1.18279	0.0238011	0.0518384	0.355248	0.613531	0.967563	0.00626678	0.990749	0.990749	0.455102	0.496726	0.942222	-0.0061812	0.990585	0.990585
Aubergine	-0.286537	0.649723	0.9113	0.104111	0.700974	0.979651	-0.70419	0.160932	0.603979	-1.29332	0.000992722	0.00487336	-0.475741	0.36281	0.959269	0.425903	0.439781	0.782138	0.904493	0.239183	0.942222	-0.453947	0.298749	0.597499
basket	-0.256557	0.478707	0.827613	-0.24881	0.733888	0.979651	-0.519229	0.368184	0.673965	-0.834356	0.0298294	0.0596588	0.0194205	0.977125	0.99078	0.0782783	0.870977	0.990749	-0.498639	0.526518	0.942222	-0.241804	0.607816	0.800538
BglucA	-0.312706	0.400805	0.827613	-0.675505	0.431468	0.979651	-0.50908	0.484612	0.747687	-2.23531	0.00725317	0.0191059	-0.498215	0.382754	0.959269	-0.617346	0.0998918	0.495146	0.458545	0.536772	0.942222	-0.261526	0.649665	0.845347
cactus-1	-0.120613	0.566684	0.843901	-0.335084	0.299459	0.951222	-0.963059	0.0614984	0.534441	-0.668707	0.0990595	0.150682	-0.17622	0.772351	0.967563	-0.687495	0.100863	0.495146	0.520488	0.437612	0.942222	-0.580408	0.205934	0.542459
cactus-2	0.215564	0.505764	0.827613	-0.657881	0.184637	0.860336	-1.04522	0.258327	0.632951	-2.18877	0.00803358	0.0204484	-0.656782	0.163352	0.856635	-0.721836	0.111052	0.499735	0.315897	0.624135	0.980188	-0.246111	0.601704	0.800538
Catalase	-0.157738	0.784651	0.985376	0.797836	0.348185	0.9653	-0.544039	0.129089	0.557665	0.124656	0.770393	0.823786	0.544818	0.527689	0.967563	-0.0749962	0.924998	0.990749	-0.278892	0.744615	0.980188	-0.0887732	0.938043	0.974122
corticotropin releasing hormone binding protein	-0.738192	0.157215	0.679634	0.188454	0.752724	0.979651	-0.275227	0.336504	0.65696	-0.166397	0.527491	0.61257	-0.262973	0.786825	0.967563	0.605412	0.546369	0.782138	0.460841	0.468537	0.942222	-0.160465	0.712787	0.875375
CYP6AS1	-0.433135	0.471729	0.827613	-0.409358	0.318198	0.9653	-0.275775	0.551127	0.78318	-0.10271	0.728219	0.786476	-0.675899	0.189949	0.856635	0.890747	0.110032	0.499735	0.498447	0.514346	0.942222	-0.303023	0.336863	0.607181
CYP6AS10	-0.714206	0.0389512	0.600962	-0.0549922	0.896792	0.982794	-0.737179	0.336841	0.65696	-2.04543	0.000909942	0.00470151	0.418983	0.428327	0.967563	-0.964046	0.00530828	0.114659	-0.313979	0.243162	0.942222	0.00918652	0.983437	0.990585
CYP6AS3	-0.963881	0.105005	0.662053	0.18316	0.778715	0.979651	-0.00811825	0.980276	0.989347	-0.409576	0.153533	0.204711	-1.75919	0.00294721	0.159149	-0.877599	0.0350225	0.303169	0.0383221	0.944156	0.98047	-1.03636	0.00212939	0.0715926
CYP6AS4	-1.3824	0.0113109	0.413023	0.293702	0.639584	0.979651	-0.208501	0.448312	0.734396	-0.253823	0.470729	0.571221	0.723465	0.0391949	0.311862	-0.247517	0.506242	0.782138	-0.597554	0.282958	0.942222	-0.732482	0.324228	0.607181
CYP9Q1	-0.529121	0.0169498	0.413023	0.537691	0.194767	0.860336	-0.168148	0.615857	0.834385	-0.531133	0.118937	0.164682	0.134257	0.808	0.967563	0.0133046	0.975502	0.990749	0.192632	0.786179	0.980188	-0.546008	0.17213	0.516389
CYP9Q2	-1.13272	0.173331	0.693325	-0.26177	0.651691	0.979651	-0.501719	0.103007	0.534441	-0.636525	0.121912	0.166665	-0.113931	0.902193	0.967563	-0.257369	0.718303	0.871648	0.674196	0.300349	0.942222	0.0794352	0.895091	0.938542
CYP9Q3	-0.0358014	0.961726	0.996135	-0.19186	0.57627	0.979651	-0.264198	0.181653	0.603979	-0.272513	0.619935	0.697427	0.237061	0.47339	0.967563	-0.436584	0.339051	0.686778	0.717189	0.323844	0.942222	-0.643237	0.0893482	0.33309
Cyt P450	-0.316741	0.499287	0.827613	0.157422	0.848358	0.979651	0.106379	0.909708	0.974866	0.759455	0.551794	0.627303	0.928223	0.0208026	0.311862	-0.261169	0.635872	0.81755	0.0140986	0.985211	0.985211	-0.599113	0.412379	0.639397
defensin1	1.00487	0.550729	0.843901	0.161506	0.786449	0.979651	0.936282	0.00250577	0.0902077	0.766056	0.0975703	0.150537	-0.809564	0.30781	0.959269	-1.02331	0.21769	0.587763	0.0353405	0.967024	0.985211	-0.362865	0.690383	0.866992
defensin2	-0.88891	0.0387194	0.600962	0.128857	0.781814	0.979651	-0.445559	0.423931	0.718674	-0.984651	0.00439613	0.0131884	0.443135	0.390797	0.959269	-0.138012	0.767617	0.921141	0.611291	0.319714	0.942222	-0.65369	0.0490714	0.299146
domeless	0.281312	0.40625	0.827613	-0.633668	0.17414	0.860336	-0.698682	0.117311	0.534441	-0.386185	0.401554	0.498481	-0.662373	0.0362396	0.311862	-0.88876	0.00323211	0.112396	0.77342	0.248699	0.942222	0.065238	0.794504	0.882523
dopamine receptor, D1	0.567381	0.578229	0.843901	-0.403541	0.193554	0.860336	-0.0351484	0.909516	0.974866	-0.484013	0.107502	0.156182	0.620159	0.0112799	0.304558	-0.283212	0.570324	0.782138	0.757626	0.435327	0.942222	-0.484263	0.466025	0.653646
dorsal-1	-0.222892	0.720962	0.950845	-0.723442	0.197638	0.860336	-0.800859	0.0096388	0.178347	-1.09941	0.000914182	0.00470151	0.591006	0.225758	0.905154	-0.200865	0.659426	0.837859	0.880224	0.294646	0.942222	0.354177	0.447319	0.641512
dorsal-2	-0.711162	0.281419	0.827613	-0.853514	0.468399	0.979651	-0.461468	0.323625	0.65696	-1.09153	1.87165e-05	0.000183762	0.255739	0.749789	0.967563	-0.313843	0.235973	0.621587	0.911494	0.348066	0.942222	-0.505161	0.365433	0.607181
dPGC-1/spargel	-0.47969	0.477344	0.827613	0.190571	0.798113	0.979651	-0.749255	0.161728	0.603979	-1.22936	0.00617577	0.0171021	0.993582	0.0802266	0.48136	0.762452	0.271463	0.637347	0.205613	0.905401	0.980188	-1.34468	0.292201	0.595428
Dredd	-0.250272	0.402026	0.827613	-0.0403239	0.909031	0.982794	-0.641955	0.0413329	0.495995	-0.830741	0.116842	0.163882	0.248962	0.399696	0.959269	0.184528	0.587803	0.782138	0.569379	0.317656	0.942222	-0.0603551	0.841084	0.90837
Dscam	-0.954159	0.117019	0.662053	0.165571	0.717414	0.979651	-0.413952	0.294767	0.64969	-0.684801	0.0256891	0.0544005	-0.250817	0.646368	0.967563	-0.984602	0.0366056	0.303169	0.958304	0.164209	0.942222	0.0130728	0.978998	0.990585
Dscam-37	-0.741521	0.157808	0.679634	-0.516127	0.46106	0.979651	-0.538731	0.257079	0.632951	-1.19119	0.00510888	0.01452	-0.52605	0.488043	0.967563	-0.459624	0.538364	0.782138	0.273657	0.74562	0.980188	0.751718	0.0610008	0.299146
dSir2	0.413443	0.72054	0.950845	0.0497449	0.974367	0.984231	-0.866211	0.179618	0.603979	-1.79244	6.37093e-06	9.20718e-05	0.575675	0.34982	0.959269	-0.0671315	0.934248	0.990749	0.121924	0.915571	0.980188	-0.613859	0.358304	0.607181
EGFlikeA = Eater	-0.0706436	0.889086	0.993138	-0.0534701	0.937238	0.982794	0.0485492	0.91168	0.974866	-1.00413	0.00253064	0.00828211	-0.489389	0.34542	0.959269	-1.79685	1.89681e-05	0.00102428	0.422835	0.313373	0.942222	0.84841	0.0150962	0.133751
EGFR	-0.453053	0.733889	0.950845	-2.13988	0.10316	0.860336	-0.47619	0.267216	0.632951	-1.18617	1.10981e-20	1.19859e-18	0.656651	0.285029	0.959269	-0.38113	0.163558	0.558879	1.05599	0.338667	0.942222	-0.621168	0.00265158	0.0715926
facilitated trehalose transporter Tret1-like	1.02645	0.217789	0.762648	-0.723664	0.356691	0.9653	-0.295436	0.546413	0.78318	-0.781955	0.0285411	0.0592777	-1.14458	0.0737368	0.468445	-0.39998	0.588663	0.782138	0.666944	0.402995	0.942222	-0.274124	0.73802	0.875892
foxo	1.70157	0.122602	0.662053	-2.32536	0.0419578	0.860336	-0.432195	0.213955	0.613672	-0.764337	0.00471543	0.0137639	-0.391195	0.395659	0.959269	-0.644305	0.185112	0.571201	1.56398	0.134395	0.942222	-0.814537	0.0545252	0.299146
futsch	0.217548	0.831853	0.993138	-0.440827	0.482734	0.979651	-0.787452	0.00990817	0.178347	-0.628112	0.10846	0.156182	0.121181	0.886572	0.967563	-0.174267	0.82051	0.963208	0.162287	0.850243	0.980188	-0.641686	0.304796	0.598508
glucose dehydrogenase	0.144198	0.838411	0.993138	-1.60425	0.114727	0.860336	-0.33762	0.340646	0.65696	-1.00812	8.02504e-06	9.63005e-05	0.0404567	0.890049	0.967563	0.00777544	0.980622	0.990749	-0.219584	0.777554	0.980188	-0.859898	0.220477	0.54401
hairy	-0.665028	0.293495	0.827613	-0.296668	0.723593	0.979651	-0.475167	0.275451	0.632951	-1.14816	0.00144306	0.00623403	0.340779	0.744596	0.967563	0.783888	0.32517	0.686778	0.0726581	0.928706	0.980188	-0.747025	0.246819	0.54401
hemipterous	-0.39829	0.238344	0.780035	0.626215	0.283528	0.951222	-0.660389	0.381598	0.675616	-1.30641	0.0239992	0.0518384	-0.298597	0.634995	0.967563	-0.650129	0.261644	0.637347	0.214507	0.724304	0.980188	-0.407599	0.0160997	0.133751
hemolectin	0.102078	0.924521	0.993138	0.199169	0.700139	0.979651	-0.798665	0.000975739	0.0526899	-0.841937	0.000535246	0.00321148	-0.803053	0.360497	0.959269	-0.711597	0.252519	0.637347	0.797191	0.423762	0.942222	-0.306891	0.364105	0.607181
hexamerin 70a	-0.0918298	0.863649	0.993138	0.0703672	0.921058	0.982794	0.304738	0.717804	0.880941	-1.33637	0.00107928	0.00506791	0.940274	0.0721782	0.468445	1.17672	0.0467091	0.315287	0.511592	0.705663	0.980188	-0.670388	0.414424	0.639397
hopscotch	-0.0943992	0.818094	0.993138	-0.925766	0.156672	0.860336	-0.999311	0.190167	0.604061	-2.27679	0.00123676	0.00556542	0.052504	0.86633	0.967563	-0.89149	0.0155864	0.240475	0.198428	0.77844	0.980188	-0.150186	0.793159	0.882523
hymenopt	-0.777971	0.563462	0.843901	0.0042036	0.997348	0.997348	-0.0825374	0.829469	0.973724	0.314668	0.284269	0.361189	-0.172277	0.711919	0.967563	-0.629404	0.138401	0.553605	0.40808	0.475229	0.942222	-0.896767	0.00984486	0.106324
Imd	0.603633	0.146906	0.679634	-0.283239	0.613534	0.979651	-0.00484529	0.989347	0.989347	0.109116	0.810025	0.857674	-0.349369	0.581473	0.967563	-0.0413275	0.944238	0.990749	0.294566	0.658449	0.980188	-0.528452	0.243495	0.54401
InR-2 (daf-2)	-0.901208	0.393337	0.827613	0.369938	0.124746	0.860336	0.218774	0.702933	0.880941	-1.23996	3.38542e-06	7.3125e-05	-0.0771222	0.91381	0.967563	-0.350615	0.601087	0.782138	1.42004	0.225623	0.942222	-0.369448	0.451435	0.641512
IRS	0.150684	0.869757	0.993138	0.19135	0.846697	0.979651	-0.588736	0.00467535	0.126234	-0.496846	0.0477673	0.0859812	0.987758	0.241887	0.932993	-0.511304	0.479554	0.782138	-0.219199	0.778727	0.980188	-0.212698	0.800808	0.882523
juvenile hormone esterase	-0.206995	0.44105	0.827613	-0.288419	0.601011	0.979651	0.0748818	0.819836	0.972992	-0.807815	0.0510538	0.0888406	-0.0894541	0.859622	0.967563	-0.305834	0.293456	0.660277	0.363816	0.539937	0.942222	-0.53932	0.0649385	0.299146
Kenny	-0.0879645	0.834428	0.993138	-0.249215	0.578409	0.979651	-0.403532	0.359784	0.673965	-0.102112	0.866064	0.892066	-0.184469	0.653274	0.967563	-0.420535	0.269832	0.637347	-0.202888	0.834799	0.980188	-1.85302	9.30083e-09	1.00449e-06
lys-1	-0.693702	0.163616	0.679634	-0.0121984	0.975118	0.984231	-0.125745	0.712025	0.880941	-0.727932	0.0700055	0.116317	0.729502	0.0433142	0.311862	0.550826	0.211453	0.587763	0.401941	0.320931	0.942222	-0.230212	0.713268	0.875375
lys-2	-0.313735	0.368714	0.827613	0.324274	0.599189	0.979651	-0.0116809	0.985428	0.989347	-0.906717	0.0455221	0.0847654	1.56365	0.368752	0.959269	-0.468016	0.162113	0.558879	1.26076	0.0176161	0.942222	-0.160472	0.737324	0.875892
lys-3I	-0.574626	0.0999109	0.662053	0.281217	0.630874	0.979651	-0.312655	0.524601	0.78318	-1.03523	0.0211549	0.0475986	0.882969	0.0148349	0.311862	0.212486	0.457563	0.782138	1.93956	0.0419677	0.942222	0.728651	0.356816	0.607181
Malvolio	-1.40368	0.0170439	0.413023	-0.92704	0.135433	0.860336	-0.690712	0.184549	0.603979	-1.1339	0.079791	0.128618	0.607225	0.377855	0.959269	-0.428876	0.470999	0.782138	0.26611	0.57098	0.942222	-1.21581	0.198302	0.537255
myd88	-0.336441	0.571487	0.843901	-0.859265	0.267497	0.951222	-0.494814	0.483357	0.747687	-1.84678	0.0161201	0.0378472	0.0131819	0.965619	0.99078	-0.204821	0.465709	0.782138	1.05823	0.198289	0.942222	0.532537	0.142991	0.482336
Na pump ? subunit	0.956188	0.393591	0.827613	-0.786557	0.124007	0.860336	-0.235597	0.539435	0.78318	0.132515	0.867286	0.892066	0.669464	0.377367	0.959269	-0.622935	0.267318	0.637347	-0.149828	0.901891	0.980188	-0.664056	0.279004	0.579469
painless	-1.3257	0.0757117	0.662053	-0.205014	0.706544	0.979651	-0.368946	0.329817	0.65696	-0.703964	0.0310476	0.0598699	0.443165	0.221544	0.905154	0.870749	0.0248328	0.260512	0.444544	0.496632	0.942222	0.232027	0.433621	0.641512
perseph	-0.33054	0.646529	0.9113	-0.763616	0.0237923	0.860336	-0.380326	0.321917	0.65696	-1.54073	3.57884e-07	1.93257e-05	-0.659552	0.0409835	0.311862	-0.801588	7.59169e-08	8.19903e-06	0.0850098	0.92307	0.980188	-0.654032	0.079717	0.318868
PGRP9710	-0.369209	0.458565	0.827613	0.541029	0.418982	0.979651	0.416781	0.481798	0.747687	-0.869387	0.107676	0.156182	-0.23447	0.644346	0.967563	-0.491757	0.0454389	0.315287	0.639114	0.354899	0.942222	-0.839583	0.0599947	0.299146
PGRPLC710R	-0.156238	0.739546	0.950845	-1.17745	0.0450261	0.860336	-0.542385	0.549621	0.78318	-1.53049	0.00179542	0.0069252	-0.504352	0.679226	0.967563	-1.23127	0.146135	0.558879	1.02167	0.207471	0.942222	-0.655111	0.238145	0.54401
PGRPSC2505	-0.329064	0.272053	0.827613	-0.0792452	0.842429	0.979651	0.0329808	0.957646	0.989347	-1.38232	0.00052769	0.00321148	0.0403018	0.940808	0.981446	-0.37461	0.0904176	0.488255	0.777992	0.111745	0.942222	-0.69636	0.00762442	0.091493
PGRPSC4300	-0.424252	0.201026	0.74865	-0.881961	0.180853	0.860336	0.28001	0.678619	0.880196	-0.58259	0.635563	0.707637	0.636976	0.0373368	0.311862	-0.649281	0.00943553	0.16984	1.02067	0.0565224	0.942222	-0.197226	0.58678	0.792153
pheromone biosynthesis-activating neuropeptide	-0.176422	0.861494	0.993138	0.934326	0.296685	0.951222	-0.511885	0.0585144	0.534441	-0.511999	0.174672	0.230056	-0.124729	0.779661	0.967563	-0.441953	0.302228	0.666135	0.078379	0.909845	0.980188	-0.328414	0.411267	0.639397
PKA_C1	-0.00611105	0.996087	0.997489	-0.167112	0.768564	0.979651	0.0657313	0.910549	0.974866	-0.806477	0.100464	0.150696	0.116779	0.709975	0.967563	-0.556347	0.217681	0.587763	1.4044	4.01546e-05	0.00433669	0.202972	0.758193	0.882523
poly U binding factor 68kD	-0.65377	0.13669	0.679634	-0.0481467	0.919017	0.982794	-1.01085	0.0815566	0.534441	-1.55686	0.00223295	0.00777931	0.627877	0.39335	0.959269	-0.0208847	0.956629	0.990749	0.661911	0.361689	0.942222	-0.34063	0.271469	0.574875
PPOact	-0.457731	0.353656	0.827613	-0.272976	0.543764	0.979651	-0.541107	0.116713	0.534441	-0.806076	0.0123993	0.0304347	0.364089	0.744496	0.967563	-0.0622345	0.891528	0.990749	0.545533	0.629718	0.980188	0.538436	0.314431	0.606402
prophenoloxidase	0.019616	0.968465	0.996135	-0.0602043	0.86173	0.979651	-0.375583	0.240359	0.632951	-0.706202	0.0490936	0.0869198	0.0388427	0.844748	0.967563	-0.216733	0.585316	0.782138	0.377661	0.569179	0.942222	-0.873794	0.00549955	0.0867078
relish	-2.13007	0.218908	0.762648	0.385116	0.535874	0.979651	-0.212654	0.737036	0.894381	-0.8327	0.00174417	0.0069252	-0.164805	0.835463	0.967563	0.0367703	0.932424	0.990749	0.809432	0.11028	0.942222	-0.418561	0.230641	0.54401
Rpd3	-0.052146	0.956607	0.996135	-0.361931	0.357519	0.9653	-0.613054	0.141682	0.588526	-1.21332	6.82013e-06	9.20718e-05	0.265634	0.626641	0.967563	0.00460699	0.988217	0.990749	0.188982	0.876523	0.980188	-0.541951	0.0609574	0.299146
sluggish A	0.111681	0.900283	0.993138	1.18843	0.0186117	0.860336	-0.696524	0.0749213	0.534441	-1.123	0.0187419	0.0430664	0.356386	0.681545	0.967563	-0.76048	0.340915	0.686778	0.415622	0.583319	0.942222	-0.359646	0.349716	0.607181
spaetzle	0.0677055	0.928768	0.993138	-1.47472	0.133969	0.860336	0.0818182	0.874841	0.974866	-0.294132	0.701025	0.764754	0.0631176	0.861237	0.967563	0.477357	0.055655	0.320199	0.696575	0.0795871	0.942222	-0.357248	0.193123	0.537255
Stretchin-Mlck	0.0147747	0.986001	0.997489	0.711484	0.0784312	0.860336	-0.0726807	0.876715	0.974866	-0.365146	0.479363	0.575236	-1.19475	0.00153697	0.159149	-0.508083	0.341421	0.686778	0.688205	0.265006	0.942222	-0.263072	0.266924	0.574875
sugarless	-0.422803	0.43444	0.827613	0.0402818	0.95636	0.984231	-0.439136	0.19784	0.610477	-0.779282	3.63836e-05	0.000327452	0.777193	0.128959	0.733032	0.273063	0.671086	0.842759	-0.0810788	0.842757	0.980188	0.188119	0.781723	0.882523
Superoxide dismutase	-0.233529	0.483157	0.827613	0.743342	0.151492	0.860336	-0.115418	0.860492	0.974866	0.490361	0.0971553	0.150537	0.538968	0.17402	0.856635	0.264411	0.582487	0.782138	-0.93238	0.0431747	0.942222	-0.732323	0.188963	0.537255
tab	-0.245093	0.729477	0.950845	-0.564789	0.354766	0.9653	-1.01241	0.250409	0.632951	-2.86594	8.3068e-05	0.000690104	-0.325913	0.330044	0.959269	0.693667	0.0265337	0.260512	0.0924356	0.875543	0.980188	-0.604106	0.089441	0.33309
Tak1	0.259487	0.430321	0.827613	-0.208807	0.723259	0.979651	-0.0623088	0.898868	0.974866	-0.66108	0.115779	0.163882	-0.0148588	0.981607	0.99078	-0.581098	0.183802	0.571201	0.426836	0.570429	0.942222	-0.300468	0.409251	0.639397
TEP7	0.271715	0.474336	0.827613	-0.28413	0.56899	0.979651	-0.445	0.179555	0.603979	-0.823154	0.00291523	0.00926013	-0.454603	0.576631	0.967563	-0.61103	0.278018	0.638849	0.794889	0.225787	0.942222	0.365867	0.389386	0.637177
TEPA	-0.248717	0.612267	0.881665	-0.192381	0.811153	0.979651	-0.394017	0.415063	0.718674	-0.784378	0.0583237	0.0984213	-0.545997	0.558959	0.967563	-0.325485	0.590117	0.782138	0.245202	0.559827	0.942222	0.107629	0.86395	0.923828
Thioredoxin reductase-1	-0.811472	0.0191214	0.413023	-0.0746882	0.826693	0.979651	-0.408626	0.174606	0.603979	-0.496821	0.0793255	0.128618	-0.841985	0.226288	0.905154	-0.674139	0.160358	0.558879	-0.737924	0.0900313	0.942222	-0.563423	0.021726	0.1676
Toll	-0.235689	0.534571	0.83672	-0.351342	0.651811	0.979651	0.025208	0.948312	0.989347	-0.554012	0.17979	0.233943	-0.0622817	0.945096	0.981446	-0.131072	0.706467	0.867028	0.230408	0.739342	0.980188	-0.639278	0.224236	0.54401
TOR	0.104606	0.91117	0.993138	0.456754	0.164252	0.860336	-0.586652	0.0269949	0.416493	-0.966708	1.7274e-05	0.000183762	0.145177	0.848537	0.967563	-1.03809	0.135486	0.553605	0.10019	0.934809	0.980188	-0.435662	0.363174	0.607181
Transferrin	-0.433216	0.525684	0.83491	0.680858	0.164542	0.860336	0.170016	0.668502	0.880196	-1.28624	0.0132264	0.0317433	0.491467	0.300362	0.959269	-0.264871	0.599861	0.782138	-0.0997094	0.914709	0.980188	-0.745563	0.36018	0.607181
trehalose transporter 1	0.758123	0.390973	0.827613	0.655185	0.567708	0.979651	0.252119	0.614715	0.834385	0.0729385	0.887675	0.904423	-0.49473	0.588093	0.967563	-1.71793	0.0563313	0.320199	-1.53622	0.234998	0.942222	-1.92163	0.00143602	0.0715926
vitellogenin	0.615983	0.151628	0.679634	0.939257	0.0312758	0.860336	1.23537	0.0913081	0.534441	-0.434697	0.442495	0.543062	-0.149102	0.54078	0.967563	0.31307	0.56797	0.782138	0.227688	0.779847	0.980188	-0.12464	0.798345	0.882523
