# Supplementary material for: Stress indicator gene expression profiles, colony dynamics and tissue development of honey bees exposed to sub-lethal doses of imidacloprid in laboratory and field experiments
Source: PLoS One. 2017 Feb 9;12(2):e0171529. doi: 10.1371/journal.pone.0171529 (PMC5300173; doi:10.1371/journal.pone.0171529)
Supplement: S4 Table — (XLSX) [file pone.0171529.s005.xlsx]

## Sheet: cage t1
S4 Table: Statistical analysis of the qPCR expression data
target	p	r2	property	comparison	ratio	significant
CYP9Q3	0.2623	0.587	conc
				0/200	3.834	Yes
				0/5	4.081	Yes
				200/5	1.064	No
Defensin1	0.3328	0.47	conc
				0/200	10.9	No
				0/5	15.986	No
				200/5	1.467	No
CYP9Q2	0.3328	0.38	conc
				0/200	5.851	No
				0/5	52.3	No
				200/5	8.938	No
CYP6AS4	0.3328	0.391	conc
				0/200	0.29	No
				0/5	6.869	No
				200/5	23.67	No
vittelogenin	0.3328	0.333	conc
				0/200	3.01	No
				0/5	1.252	No
				200/5	0.416	No
Defensin2	0.3328	0.331	conc
				0/200	1.693	No
				0/5	2.554	No
				200/5	1.508	No
abaecin	0.3328	0.304	conc
				0/200	57.83	No
				0/5	14.185	No
				200/5	0.245	No
CYP6AS10	0.3328	0.302	conc
				0/200	3.768	No
				0/5	2.031	No
				200/5	0.539	No
AchE-1	0.3328	0.29	conc
				0/200	3.243	No
				0/5	5.059	No
				200/5	1.56	No
CytP450	0.4136	0.263	conc
				0/200	10.435	No
				0/5	9.714	No
				200/5	0.931	No
CYP9Q1	0.4607	0.224	conc
				0/200	2.375	No
				0/5	2.127	No
				200/5	0.896	No
AchE-2	0.7291	0.099	conc
				0/200	1.669	No
				0/5	2.035	No
				200/5	1.219	No
apisimin	0.9833	0.008	conc
				0/200	0.919	No
				0/5	1.669	No
				200/5	1.817	No
CYP6AS3	0.9833	0.004	conc
				0/200	0.933	No
				0/5	1.01	No
				200/5	1.082	No

## Sheet: field t1
target	p	r2	property	comparison	ratio	significant
apisimin	0.4041	0.434	conc
				0/200	2.996	No
				0/5	40.786	No
				200/5	13.615	No
CYP6AS10	0.4041	0.422	conc
				0/200	2.057	No
				0/5	1.203	No
				200/5	0.585	No
CYP9Q1	0.4041	0.503	conc
				0/200	0.036	No
				0/5	0.023	No
				200/5	0.65	No
CytP450	0.4054	0.381	conc
				0/200	29.416	No
				0/5	0.139	No
				200/5	0.005	No
Defensin1	0.6752	0.271	conc
				0/200	0.592	No
				0/5	0.131	No
				200/5	0.221	No
vittelogenin	0.7638	0.181	conc
				0/200	0.863	No
				0/5	2.256	No
				200/5	2.615	No
AchE-2	0.7638	0.175	conc
				0/200	2.227	No
				0/5	1.205	No
				200/5	0.541	No
CYP6AS3	0.7638	0.147	conc
				0/200	2.896	No
				0/5	2.632	No
				200/5	0.909	No
CYP6AS4	0.7638	0.211	conc
				0/200	0.868	No
				0/5	4.368	No
				200/5	5.035	No
AchE-1	0.7672	0.126	conc
				0/200	0.748	No
				0/5	2.43	No
				200/5	3.249	No
CYP9Q2	0.7672	0.106	conc
				0/200	0.599	No
				0/5	0.092	No
				200/5	0.154	No
abaecin	0.9085	0.042	conc
				0/200	0.511	No
				0/5	0.976	No
				200/5	1.911	No
CYP9Q3	0.9085	0.021	conc
				0/200	0.838	No
				0/5	0.398	No
				200/5	0.475	No
Defensin2	0.9085	0.021	conc
				0/200	1.108	No
				0/5	0.915	No
				200/5	0.826	No

## Sheet: cage t2
target	p	r2	property	comparison	ratio	significant
vittelogenin	0.9464	0.347	conc
				0/200	0.265	No
				0/5	0.232	No
				200/5	0.873	No
Defensin2	0.9464	0.317	conc
				0/200	0.515	No
				0/5	1.736	No
				200/5	3.372	No
AchE-1	0.9464	0.25	conc
				0/200	1.169	No
				0/5	4.13	No
				200/5	3.534	No
abaecin	0.9464	0.185	conc
				0/200	2.897	No
				0/5	2.461	No
				200/5	0.849	No
CYP6AS3	0.9464	0.158	conc
				0/200	0.715	No
				0/5	1.669	No
				200/5	2.336	No
CytP450	0.9464	0.179	conc
				0/200	1.267	No
				0/5	1.693	No
				200/5	1.336	No
CYP9Q3	0.9464	0.123	conc
				0/200	1.067	No
				0/5	2.03	No
				200/5	1.902	No
apisimin	0.9464	0.103	conc
				0/200	0.803	No
				0/5	1.731	No
				200/5	2.156	No
Defensin1	0.9464	0.067	conc
				0/200	1.992	No
				0/5	1.595	No
				200/5	0.801	No
AchE-2	0.9464	0.048	conc
				0/200	0.584	No
				0/5	0.89	No
				200/5	1.524	No
CYP9Q1	0.9464	0.022	conc
				0/200	0.74	No
				0/5	0.997	No
				200/5	1.348	No
CYP9Q2	0.9464	0.019	conc
				0/200	1.083	No
				0/5	1.317	No
				200/5	1.217	No
CYP6AS4	0.9464	0.016	conc
				0/200	1.736	No
				0/5	1.54	No
				200/5	0.887	No
CYP6AS10	NaN	1	conc
				0/200	2.381	Yes
				0/5	NaN	Yes
				200/5	NaN	Yes

## Sheet: field t2
target	p	r2	property	comparison	ratio	significant
abaecin	0.005218	0.957	conc
				0/200	0.44	Yes
				0/5	24.647	Yes
				200/5	56.06	Yes
CytP450	0.01716	0.864	conc
				0/200	0.256	Yes
				0/5	2.176	Yes
				200/5	1.46	Yes
CYP9Q3	0.1786	0.657	conc
				0/200	0.213	Yes
				0/5	0.926	No
				200/5	4.349	No
CYP6AS3	0.1786	0.629	conc
				0/200	0.502	No
				0/5	1.955	No
				200/5	3.897	Yes
CYP9Q1	0.2325	0.564	conc
				0/200	0.218	No
				0/5	0.934	No
				200/5	4.281	No
AchE-1	0.2646	0.501	conc
				0/200	0.121	No
				0/5	0.618	No
				200/5	5.109	No
vittelogenin	0.2646	0.49	conc
				0/200	0.231	No
				0/5	0.805	No
				200/5	3.48	No
AchE-2	0.2777	0.459	conc
				0/200	0.306	No
				0/5	2.45	No
				200/5	8.017	No
Defensin2	0.577	0.279	conc
				0/200	0.535	No
				0/5	1.358	No
				200/5	2.538	No
Defensin1	0.577	0.299	conc
				0/200	0.694	No
				0/5	2.054	No
				200/5	2.959	No
CYP9Q2	0.5856	0.216	conc
				0/200	0.476	No
				0/5	0.974	No
				200/5	2.049	No
apisimin	0.5856	0.205	conc
				0/200	0.53	No
				0/5	0.273	No
				200/5	0.515	No
CYP6AS4	0.6106	0.219	conc
				0/200	1.639	No
				0/5	5.098	No
				200/5	3.111	No
CYP6AS10	NaN	NaN	conc
				0/200	NaN	Yes
				0/5	NaN	Yes
				200/5	NaN	Yes
